# Supplementary material for: Integrated Biological Control of the Sugar Beet Weevil Asproparthenis punctiventris with the Fungus Metarhizium brunneum: New Application Approaches
Source: Pathogens. 2023 Jan 6;12(1):99. doi: 10.3390/pathogens12010099 (PMC9863636; doi:10.3390/pathogens12010099)
Supplement: Supplementary file 1 [file pathogens-12-00099-s001.zip]

Archive with 1 entries (1 files):
- pathogens-2079772-supplementary.pdf
